# Supplementary material for: Overeaters Anonymous: An Overlooked Intervention for Binge Eating Disorder
Source: Int J Environ Res Public Health. 2021 Jul 8;18(14):7303. doi: 10.3390/ijerph18147303 (PMC8305393; doi:10.3390/ijerph18147303)
Supplement: Supplementary file 1 [file ijerph-18-07303-s001.zip]

Archive with 1 entries (1 files):
- ijerph-1234144-supplementary.pdf
